# Supplementary material for: Improved Bin-Based Basophil Activation Test Facilitates Comparison of Wheat Allergy and Tolerance in Children and Adults
Source: Int J Mol Sci. 2026 Feb 7;27(4):1620. doi: 10.3390/ijms27041620 (PMC12940367; doi:10.3390/ijms27041620)
Supplement: Supplementary file 1 [file ijms-27-01620-s001.zip]

Archive with 1 entries (1 files):
- ijms-3957699-supplementary.pdf
